# Supplementary material for: Assessing global drivers of parasite diversity: host diversity and body mass boost avian haemosporidian diversity
Source: Parasitology. 2024 Mar 7;151(5):478–84. doi: 10.1017/S0031182024000313 (PMC11106501; doi:10.1017/S0031182024000313)
Supplement: de Angeli Dutra supplementary material 4 — de Angeli Dutra supplementary material [file S0031182024000313sup004.zip]

Archive with 1 entries (1 files):
- de Angeli Dutra 2023 Parasitology.R
