# Supplementary material for: Assessing global drivers of parasite diversity: host diversity and body mass boost avian haemosporidian diversity
Source: Parasitology. 2024 Mar 7;151(5):478–84. doi: 10.1017/S0031182024000313 (PMC11106501; doi:10.1017/S0031182024000313)
Supplement: de Angeli Dutra supplementary material 5 — de Angeli Dutra supplementary material [file S0031182024000313sup005.xlsx]

## Sheet: data_haem_div
	sitecolumn	Lat	Long	Mean_Temp	Seas_Temp	Mean_Prec	Seas_Prec	bird_rich	abundance	Host_Phy_Div	Par_Phy_Div	Par_Tax_Div	Plas_Phy_Div	Haem_Phy_Div	Leuco_Phy_Div	sampling	Body_mass	pro.residents	pro.migrants
1	57N-NORTE	21.58	101.7	0.719978	-0.345926	0.859871	0.889499	-0.366688	-0.366688	-0.183231	-0.921632	-0.639838	-0.599263	-0.890078	NA	-0.530845	-0.55503	1.19197	-1.19197
2	26R	-1.95	-51.6	1.47853	-1.25011	1.61709	0.0699152	0.880634	0.880634	1.08661	-0.506223	-0.51905	0.26708	-0.190578	NA	-0.530845	1.31615	1.26696	-1.26696
3	60K-NORTE	39.95	116.35	-0.114436	1.41632	-0.663031	2.66526	-0.825702	-0.825702	-0.920059	-0.247364	-0.210368	-0.754183	-0.38702	-0.298791	-0.33677	-0.421002	-0.31452	0.31452
4	60K-NORTE	39.95	115.43	-0.645426	1.68388	-0.815321	2.01643	-0.825702	-0.825702	-0.920059	-0.247364	-0.210368	-0.754183	-0.38702	-0.298791	-0.33677	-0.421002	-0.31452	0.31452
5	7F-NORTE	63.03	-147	-2.05418	1.91454	-1.11567	0.855349	-0.865617	-0.865617	-1.17619	0.238327	0.339892	-0.578342	-0.159033	0.478959	0.461092	0.184585	-1.03166	1.03166
6	7F-NORTE	63.32	-148.22	-1.93497	1.46245	-0.997223	0.377259	-0.865617	-0.865617	-1.17619	0.238327	0.339892	-0.578342	-0.159033	0.478959	0.461092	0.184585	-1.03166	1.03166
7	7E-NORTE	65.28	-149.28	-1.95665	2.38509	-1.09311	0.513856	-0.925488	-0.925488	-1.22793	-0.0597445	-0.156684	-0.813849	-0.533453	0.305636	-0.0736913	0.104881	-0.882102	0.882102
8	7F-NORTE	63.07	-146.22	-2.11919	2.0068	-1.15797	1.12854	-0.865617	-0.865617	-1.17619	0.238327	0.339892	-0.578342	-0.159033	0.478959	0.461092	0.184585	-1.03166	1.03166
9	7E-NORTE	65.22	-146.93	-2.02167	2.35741	-1.10862	0.104064	-0.925488	-0.925488	-1.22793	-0.0597445	-0.156684	-0.813849	-0.533453	0.305636	-0.0736913	0.104881	-0.882102	0.882102
10	7E-NORTE	65.15	-147.32	-1.95665	2.29282	-1.08042	0.0699152	-0.925488	-0.925488	-1.22793	-0.0597445	-0.156684	-0.813849	-0.533453	0.305636	-0.0736913	0.104881	-0.882102	0.882102
11	42J-NORTE	43.67	28.53	-0.114436	0.244563	-0.854803	-1.33021	-0.416581	-0.416581	-0.235155	-0.693477	-0.317735	-0.338908	-0.542984	NA	-0.345396	-0.0474651	-0.8523	0.8523
12	64L	-34.35	139.5	0.362372	0.0969408	-1.13682	-1.02286	-1.06519	-1.06519	-1.43355	-0.936447	-0.787469	-0.986244	-0.633263	NA	-0.621413	-0.378653	1.26696	-1.26696
13	46O	-18.95	48.45	0.654958	-0.733435	1.05587	0.513856	-0.815724	-0.815724	-0.816679	0.383132	0.111735	0.398805	0.119301	0.44113	0.0772555	-0.0149267	1.25239	-1.25239
14	60K-NORTE	39.97	116.37	-0.114436	1.41632	-0.663031	2.66526	-0.825702	-0.825702	-0.920059	-0.247364	-0.210368	-0.754183	-0.38702	-0.298791	-0.33677	-0.421002	-0.31452	0.31452
15	61P-NORTE	11.05	122.45	1.39184	-1.42541	2.19382	0.0357659	-0.795767	-0.795767	-0.719633	0.227227	0.138577	-0.165629	-0.0457448	0.00632404	-0.293642	1.94869	1.09507	-1.09507
16	40I-NORTE	47.72	19.02	-0.28782	0.55826	-0.705333	-1.02286	-0.436538	-0.436538	-0.262018	-0.626607	-0.51905	0.451359	-0.948539	NA	-0.552408	-1.10788	-1.28278	1.28278
17	40G-NORTE	57.17	16.97	-0.60208	-0.0137759	-0.867494	-0.988714	-0.576238	-0.576238	-0.582384	0.101352	0.0177887	0.715614	-0.277362	-0.904657	-0.0780041	-0.520525	-1.00762	1.00762
18	43P	-11.13	33.65	0.850016	-0.299794	-0.436005	1.98228	-0.217009	-0.217009	0.243791	1.68382	1.85646	0.862832	1.51076	1.39558	0.948434	0.308615	1.15875	-1.15875
19	36H-NORTE	52.25	-3.5	-0.504551	-0.548907	0.345186	-0.954564	-0.616152	-0.616152	-0.603181	-1.01618	-0.774048	-0.635607	-0.948539	NA	-0.634351	-0.944814	-1.28278	1.28278
20	40G-NORTE	57.17	18.33	-0.612916	-0.142945	-0.795579	-0.988714	-0.576238	-0.576238	-0.582384	0.101352	0.0177887	0.715614	-0.277362	-0.904657	-0.0780041	-0.520525	-1.00762	1.00762
21	39H-NORTE	51.5	12	-0.428695	0.078488	-0.823781	-0.886266	-0.476452	-0.476452	-0.364683	-0.746797	-0.706943	-0.364184	-0.69921	NA	-0.612787	1.82515	-1.28278	1.28278
22	52L-NORTE	30.17	77.77	1.04507	0.58594	0.933196	2.69941	-0.366688	-0.366688	-0.0787151	-0.501591	-0.371419	-0.399808	0.00712158	NA	-0.457527	-1.06035	-0.0329033	0.0329033
23	44K-NORTE	38.23	35.18	-0.179455	0.825826	-0.928128	-0.134981	-0.516367	-0.516367	-0.416236	-0.305771	-0.250631	-0.650822	-0.186461	-0.716921	-0.388523	-0.216064	-1.01638	1.01638
24	42J-NORTE	44.02	26.43	-0.201128	0.761241	-0.715204	-0.920415	-0.416581	-0.416581	-0.235155	-0.693477	-0.317735	-0.338908	-0.542984	NA	-0.345396	-0.0474651	-0.8523	0.8523
25	21Q	-7.4	-78.77	-0.0602528	-0.641171	-0.600986	0.684603	2.29759	2.29759	2.0793	2.75766	2.79593	2.01123	2.54084	2.3363	3.01856	-0.259512	1.0587	-1.0587
26	56N-NORTE	24.3	97.83	0.665795	-0.0783606	0.747063	1.23099	-0.366688	-0.366688	-0.105407	-0.910677	-0.599576	-0.618381	-0.844242	NA	-0.548096	-0.307242	1.01199	-1.01199
27	38Q-NORTE	9.87	8.97	1.04507	-0.613491	0.338136	1.60663	-0.566259	-0.566259	-0.273636	-0.360526	-0.559313	-0.289104	-0.637005	-0.73872	-0.561034	-0.221233	-1.18834	1.18834
28	39G-NORTE	55.68	13.43	-0.580406	-0.170625	-0.562914	-1.05701	-0.556281	-0.556281	-0.493582	0.463285	0.997519	-0.0623277	0.120129	0.305099	0.5991	-0.298513	-0.886532	0.886532
29	41K-NORTE	35.85	23.3	0.589939	-0.484322	-0.715204	1.12854	-0.506388	-0.506388	-0.363778	-0.582711	-0.760627	-0.763035	-0.460716	-0.798166	-0.630038	3.48625	-1.28278	1.28278
30	43P	-10.58	33.8	0.24317	-0.585812	0.219688	1.50419	-0.217009	-0.217009	0.243791	1.68382	1.85646	0.862832	1.51076	1.39558	0.948434	0.308615	1.15875	-1.15875
31	21Q	-6.58	-77.55	0.340699	-0.936415	-0.217441	-0.374026	2.29759	2.29759	2.0793	2.75766	2.79593	2.01123	2.54084	2.3363	3.01856	-0.259512	1.0587	-1.0587
32	21Q	-6.72	-77.42	0.600776	-0.936415	-0.214621	-0.408175	2.29759	2.29759	2.0793	2.75766	2.79593	2.01123	2.54084	2.3363	3.01856	-0.259512	1.0587	-1.0587
33	44G-NORTE	55.73	36.85	-0.916339	0.982675	-0.586885	-0.749668	-0.476452	-0.476452	-0.279733	-0.997453	-0.774048	-0.583355	-0.948539	NA	-0.634351	-0.944814	-1.28278	1.28278
34	25Q	-5.22	-56.92	1.48937	-1.04713	1.59735	-0.134981	0.720977	0.720977	0.865986	-0.591079	-0.411682	-0.147858	-0.368127	NA	-0.46184	-0.352315	1.26696	-1.26696
35	25Q	-5.07	-56.85	1.47853	-1.07481	1.60017	-0.16913	0.720977	0.720977	0.865986	-0.591079	-0.411682	-0.147858	-0.368127	NA	-0.46184	-0.352315	1.26696	-1.26696
36	25R	-4.7	-56.43	1.51104	-1.13017	1.50851	-0.237429	0.920548	0.920548	1.04618	0.773457	0.514364	2.00085	1.44325	NA	0.0341278	0.0600554	1.25151	-1.25151
37	35K-NORTE	36.95	-6.23	0.514083	-0.133719	-0.732125	0.411408	-0.546302	-0.546302	-0.452598	0.206391	0.138577	0.428012	0.013978	-0.606032	-0.0478147	0.0265682	-0.828712	0.828712
38	17J-NORTE	40.8	-98.43	-0.309493	1.67465	-0.571374	0.104064	-0.566259	-0.566259	-0.689093	-0.824149	-0.693522	-0.266557	NA	NA	-0.595536	0.783006	-1.28278	1.28278
39	38I-NORTE	48.78	9.18	-0.428695	0.115394	-0.531892	-0.817967	-0.446517	-0.446517	-0.290478	-0.0667183	-0.089579	-0.898256	-0.478074	0.309742	-0.25914	0.711709	0.215525	-0.215525
40	35K-NORTE	38.88	-6.97	0.405718	0.419865	-0.784299	-0.0666821	-0.546302	-0.546302	-0.452598	0.206391	0.138577	0.428012	0.013978	-0.606032	-0.0478147	0.0265682	-0.828712	0.828712
41	29Q	-6.8	-35.9	1.05591	-1.11172	-0.774428	0.855349	0.132241	0.132241	0.208328	-0.33342	-0.277472	0.188076	-0.0148127	NA	-0.375585	-0.0042422	1.08484	-1.08484
42	60J-NORTE	40	115.5	-0.612916	1.64697	-0.792759	2.22132	-0.795767	-0.795767	-0.909505	-0.183689	-0.559313	-0.652689	-0.332806	0.0463902	-0.565347	1.53837	-1.28278	1.28278
43	57M-NORTE	25.82	101.5	0.470737	-0.0137759	-0.297816	1.40174	-0.516367	-0.516367	-0.4496	-0.890804	-0.733785	-0.579496	-0.828961	NA	-0.604162	0.136518	-0.0828982	0.0828982
44	52P-NORTE	11.93	75.93	1.04507	-1.02868	2.92989	2.35792	-0.646088	-0.646088	-0.519556	-0.633467	-0.492208	-0.387117	-0.327957	NA	-0.410087	1.30948	0.0743437	-0.0743437
45	52Q-NORTE	9.57	77.32	1.05591	-1.1394	1.03895	0.240662	-0.705959	-0.705959	-0.639914	-0.881351	-0.693522	-0.648399	-0.74106	NA	-0.573972	1.24894	0.310811	-0.310811
46	52P-NORTE	11.18	76.53	0.340699	-0.881057	1.26598	0.650454	-0.646088	-0.646088	-0.519556	-0.633467	-0.492208	-0.387117	-0.327957	NA	-0.410087	1.30948	0.0743437	-0.0743437
47	52Q-NORTE	8.67	77.17	1.05591	-1.27779	0.797827	0.00161654	-0.705959	-0.705959	-0.639914	-0.881351	-0.693522	-0.648399	-0.74106	NA	-0.573972	1.24894	0.310811	-0.310811
48	25L	-30.2	-57.48	0.719978	-0.0599079	0.348007	-0.988714	-0.396624	-0.396624	-0.373204	-0.533221	-0.572734	-0.029728	-0.328176	NA	-0.49203	-0.0749035	0.555408	-0.555408
49	17O-NORTE	19.23	-99.25	-0.125272	-0.290568	0.0758586	1.40174	0.102305	0.102305	0.194994	-0.235649	-0.586155	-0.469132	-0.393982	-0.0572199	-0.500655	-0.562153	0.769453	-0.769453
50	25O	-16.25	-56.37	1.41352	-0.641171	0.236609	0.411408	0.521405	0.521405	0.704026	0.0892632	-0.344577	0.202789	0.364528	-0.728277	-0.448902	1.60887	0.978314	-0.978314
51	22P	-12.62	-72.23	0.459901	-0.493548	0.318395	0.172363	2.06808	2.06808	1.90324	1.33538	1.22568	1.4726	1.24985	0.311647	0.836302	-0.506017	1.10715	-1.10715
52	7F-NORTE	64.87	-147.73	-1.78326	2.20056	-1.07478	-0.0666821	-0.865617	-0.865617	-1.17619	0.238327	0.339892	-0.578342	-0.159033	0.478959	0.461092	0.184585	-1.03166	1.03166
53	21Q	-6.23	-79.23	-0.190291	-0.853378	-0.223081	-0.0325328	2.29759	2.29759	2.0793	2.75766	2.79593	2.01123	2.54084	2.3363	3.01856	-0.259512	1.0587	-1.0587
54	21Q	-6.63	-76.82	1.20762	-1.05636	0.288783	-0.920415	2.29759	2.29759	2.0793	2.75766	2.79593	2.01123	2.54084	2.3363	3.01856	-0.259512	1.0587	-1.0587
55	21Q	-9.72	-77.05	-0.992195	-0.576586	-0.513561	0.548006	2.29759	2.29759	2.0793	2.75766	2.79593	2.01123	2.54084	2.3363	3.01856	-0.259512	1.0587	-1.0587
56	21Q	-6.67	-77.67	-0.0277432	-0.807246	0.0532971	-0.339877	2.29759	2.29759	2.0793	2.75766	2.79593	2.01123	2.54084	2.3363	3.01856	-0.259512	1.0587	-1.0587
57	22P	-14.05	-73	-0.862156	-0.189077	-0.438826	1.16269	2.06808	2.06808	1.90324	1.33538	1.22568	1.4726	1.24985	0.311647	0.836302	-0.506017	1.10715	-1.10715
58	21Q	-6.1	-78.33	0.254007	-0.982547	-0.20193	-0.64722	2.29759	2.29759	2.0793	2.75766	2.79593	2.01123	2.54084	2.3363	3.01856	-0.259512	1.0587	-1.0587
59	22P	-13.05	-71.52	0.351535	-0.548907	0.146363	0.0357659	2.06808	2.06808	1.90324	1.33538	1.22568	1.4726	1.24985	0.311647	0.836302	-0.506017	1.10715	-1.10715
60	21P	-11.77	-76.52	-0.645426	-0.659623	-0.832242	1.70908	0.581276	0.581276	0.445683	-0.361436	-0.572734	NA	-0.303347	-0.382434	-0.46184	-0.427328	0.706021	-0.706021
61	21Q	-7.42	-76.28	1.09926	-0.908736	0.944476	-0.988714	2.29759	2.29759	2.0793	2.75766	2.79593	2.01123	2.54084	2.3363	3.01856	-0.259512	1.0587	-1.0587
62	27O	-17.02	-45.9	1.15344	-0.558133	0.128032	1.23099	0.202091	0.202091	0.466489	-0.00389358	0.205682	0.598055	0.455178	NA	-0.0866296	0.165416	0.969184	-0.969184
63	27M	-25.67	-48.58	0.784997	-0.844151	1.33789	-0.374026	-0.137181	-0.137181	0.117049	-0.865923	-0.774048	-0.469672	NA	NA	-0.621413	1.04513	1.26696	-1.26696
64	22R-NORTE	4.68	-73.83	-0.190291	-1.19475	0.745653	-0.544773	1.49931	1.49931	1.55999	-0.914442	-0.626417	-0.613741	-0.858213	NA	-0.569659	0.172019	0.451047	-0.451047
65	21Q	-7.38	-78.77	-0.0602528	-0.641171	-0.600986	0.684603	2.29759	2.29759	2.0793	2.75766	2.79593	2.01123	2.54084	2.3363	3.01856	-0.259512	1.0587	-1.0587
66	48G-NORTE	57.33	59.82	-1.29562	1.63775	-0.66162	-0.305727	-0.496409	-0.496409	-0.40383	-0.848954	-0.680101	-0.777045	-0.538988	NA	-0.573972	0.257133	-1.17654	1.17654
67	38I-NORTE	48	7.85	-0.612916	-0.0506815	0.147773	-1.29606	-0.446517	-0.446517	-0.290478	-0.0667183	-0.089579	-0.898256	-0.478074	0.309742	-0.25914	0.711709	0.215525	-0.215525
68	7F-NORTE	61.15	-149.17	-1.65322	0.401412	-0.529072	-0.783818	-0.865617	-0.865617	-1.17619	0.238327	0.339892	-0.578342	-0.159033	0.478959	0.461092	0.184585	-1.03166	1.03166
69	38I-NORTE	46.23	7.3	-0.948849	0.0139033	0.403	-1.5351	-0.446517	-0.446517	-0.290478	-0.0667183	-0.089579	-0.898256	-0.478074	0.309742	-0.25914	0.711709	0.215525	-0.215525
70	36K-NORTE	39.8	-2.17	-0.0494163	0.613619	-0.850573	-0.783818	-0.496409	-0.496409	-0.364995	-0.824452	-0.545892	-0.350888	-0.93995	NA	-0.561034	0.0586634	-1.28278	1.28278
71	13K-NORTE	36.73	-119.48	0.416555	0.825826	-0.936589	1.0261	-0.586217	-0.586217	-0.779563	-0.363047	-0.451945	-0.582771	-0.363	-0.61047	-0.431651	0.0591855	-0.969649	0.969649
72	15K-NORTE	35.17	-108.12	-0.558733	1.28715	-1.01273	-0.0666821	-0.466474	-0.466474	-0.631126	0.196119	0.474101	-0.635148	0.358925	-0.0403311	0.387775	-0.1759	-0.983413	0.983413
73	15K-NORTE	35.83	-106.55	-0.710445	1.09339	-0.770198	-0.408175	-0.466474	-0.466474	-0.631126	0.196119	0.474101	-0.635148	0.358925	-0.0403311	0.387775	-0.1759	-0.983413	0.983413
74	25I-NORTE	48	-56	-0.970522	0.604392	0.679379	-1.33021	-0.865617	-0.865617	-1.15577	-0.557249	-0.774048	-0.749214	-0.876579	-0.596122	-0.634351	0.680561	-1.28278	1.28278
75	27R	-3.7	-46.75	1.41352	-1.15785	0.70053	0.991947	0.681062	0.681062	0.902031	-0.417366	-0.264051	0.309023	-0.342475	NA	-0.427338	0.281957	1.26696	-1.26696
76	52L-NORTE	32.23	77.17	-0.732118	0.235337	-0.0369489	-0.237429	-0.366688	-0.366688	-0.0787151	-0.501591	-0.371419	-0.399808	0.00712158	NA	-0.457527	-1.06035	-0.0329033	0.0329033
77	51J-NORTE	42.53	74.48	-1.62071	1.53626	-0.853393	-0.271578	-0.526345	-0.526345	-0.404125	-0.903129	-0.774048	-0.704962	-0.744936	NA	-0.625725	-2.28898	-1.28278	1.28278
78	53H-NORTE	51.12	83.03	-1.45817	1.71156	-0.564324	-0.578922	-0.466474	-0.466474	-0.32648	-0.886354	-0.787469	-0.639559	-0.762094	NA	-0.634351	-2.34664	-1.28278	1.28278
79	22P-NORTE	10.75	-73.67	-0.81881	-1.1763	1.66926	-0.0325328	0.162176	0.162176	0.336479	-0.455871	-0.612997	-0.711631	-0.840922	-0.423728	-0.345396	0.0830224	1.00206	-1.00206
80	22P-NORTE	11.12	-74.08	0.80667	-1.19475	1.94705	0.479707	0.162176	0.162176	0.336479	-0.455871	-0.612997	-0.711631	-0.840922	-0.423728	-0.345396	0.0830224	1.00206	-1.00206
81	25R	-4.68	-56.63	1.51104	-1.1394	1.57197	-0.203279	0.920548	0.920548	1.04618	0.773457	0.514364	2.00085	1.44325	NA	0.0341278	0.0600554	1.25151	-1.25151
82	24Q	-5.72	-63.2	1.44603	-1.21321	1.9541	-0.134981	0.750912	0.750912	0.975577	-0.493325	-0.398261	0.495399	NA	NA	-0.474779	-0.316575	1.26696	-1.26696
83	26M	-29.47	-50.17	0.286516	-0.66885	1.19124	-1.5351	0.0623907	0.0623907	0.312533	-0.694172	-0.532471	-0.211384	-0.662422	NA	-0.474779	1.54256	0.561717	-0.561717
84	22P	-12.57	-70.83	1.27264	-1.06558	3.3642	-0.374026	2.06808	2.06808	1.90324	1.33538	1.22568	1.4726	1.24985	0.311647	0.836302	-0.506017	1.10715	-1.10715
85	21R-NORTE	2.97	-78.17	1.37017	-1.56381	5.10848	-0.886266	1.88847	1.88847	1.91802	-0.913002	-0.760627	-0.678537	-0.794729	NA	-0.573972	-1.6502	1.05449	-1.05449
86	35J-NORTE	40.33	-5.33	-0.450368	0.438317	-0.608037	-0.64722	-0.536324	-0.536324	-0.394681	-0.37675	-0.331156	-0.535545	-0.541364	-0.657368	-0.207387	-0.250964	-0.55762	0.55762
87	60J-NORTE	40.15	116.32	-0.103599	1.4809	-0.622138	2.90431	-0.795767	-0.795767	-0.909505	-0.183689	-0.559313	-0.652689	-0.332806	0.0463902	-0.565347	1.53837	-1.28278	1.28278
88	24R-NORTE	0.58	-64.92	1.47853	-1.29624	2.21215	-0.852116	0.701019	0.701019	0.819363	-0.461111	-0.465366	0.332002	-0.476276	NA	-0.517906	0.157126	1.26696	-1.26696
89	25R	-4.5	-56.28	1.51104	-1.15785	1.44506	-0.237429	0.920548	0.920548	1.04618	0.773457	0.514364	2.00085	1.44325	NA	0.0341278	0.0600554	1.25151	-1.25151
90	25Q	-5.1	-56.43	1.48937	-1.07481	1.67773	-0.16913	0.720977	0.720977	0.865986	-0.591079	-0.411682	-0.147858	-0.368127	NA	-0.46184	-0.352315	1.26696	-1.26696
91	25O	-19.57	-57.17	1.37017	-0.742661	0.139313	0.104064	0.521405	0.521405	0.704026	0.0892632	-0.344577	0.202789	0.364528	-0.728277	-0.448902	1.60887	0.978314	-0.978314
92	21Q	-7.4	-76.27	1.09926	-0.908736	0.944476	-0.988714	2.29759	2.29759	2.0793	2.75766	2.79593	2.01123	2.54084	2.3363	3.01856	-0.259512	1.0587	-1.0587
93	23P	-11.7	-69.2	1.2618	-0.77034	1.20111	0.0357659	1.6889	1.6889	1.74286	-0.200724	-0.465366	-0.0646904	-0.0672839	NA	-0.470466	-0.386758	1.21384	-1.21384
94	21Q	-9.92	-76.23	0.308189	-0.53968	-0.710974	0.274811	2.29759	2.29759	2.0793	2.75766	2.79593	2.01123	2.54084	2.3363	3.01856	-0.259512	1.0587	-1.0587
95	21Q	-5.1	-79.23	0.297353	-1.05636	-0.083482	-0.442325	2.29759	2.29759	2.0793	2.75766	2.79593	2.01123	2.54084	2.3363	3.01856	-0.259512	1.0587	-1.0587
96	17M-NORTE	28.62	-96.1	0.893362	0.0692616	0.0561173	-0.715519	-0.476452	-0.476452	-0.506677	-0.370753	-0.062737	0.278799	-0.0755476	NA	-0.177198	0.0886279	-1.08495	1.08495
97	21Q	-5.08	-79.22	0.297353	-1.05636	-0.083482	-0.442325	2.29759	2.29759	2.0793	2.75766	2.79593	2.01123	2.54084	2.3363	3.01856	-0.259512	1.0587	-1.0587
98	21J-NORTE	40.13	-75.72	-0.244474	0.991901	0.0998302	-1.43265	-0.616152	-0.616152	-0.713905	-0.607632	-0.626417	-0.892302	-0.918371	-0.566094	-0.548096	-0.507976	0.0770854	-0.0770854
99	21K-NORTE	39.98	-75.48	-0.125272	0.936543	0.0744485	-1.43265	-0.616152	-0.616152	-0.739284	-0.526875	0.0580516	NA	NA	0.483513	-0.194449	0.267373	-0.986823	0.986823
100	28O	-16.43	-41	1.12093	-0.751887	-0.251283	0.479707	0.541362	0.541362	0.659595	0.374481	0.192261	2.47749	-0.304739	NA	-0.0736913	0.173887	1.04841	-1.04841
101	28O	-19.98	-43.83	0.741651	-0.650397	0.531319	1.12854	0.541362	0.541362	0.659595	0.374481	0.192261	2.47749	-0.304739	NA	-0.0736913	0.173887	1.04841	-1.04841
102	27O	-18.72	-45.5	1.09926	-0.576586	0.264811	1.16269	0.202091	0.202091	0.466489	-0.00389358	0.205682	0.598055	0.455178	NA	-0.0866296	0.165416	0.969184	-0.969184
103	29O	-15.98	-39.95	1.17511	-0.973321	-0.330248	-0.339877	-0.0174379	-0.0174379	0.161276	-0.33303	-0.478787	0.562275	-0.446563	NA	-0.466153	0.127274	0.954751	-0.954751
104	28O	-15.93	-41.03	0.990891	-0.881057	-0.252693	0.479707	0.541362	0.541362	0.659595	0.374481	0.192261	2.47749	-0.304739	NA	-0.0736913	0.173887	1.04841	-1.04841
105	28Q	-6.6	-41.17	1.30515	-0.927189	-0.318968	1.57249	-0.0174379	-0.0174379	0.162858	-0.769607	-0.774048	-0.400903	-0.594219	NA	-0.621413	0.471263	1.26696	-1.26696
106	29Q	-5.92	-35.17	1.37017	-1.19475	0.311344	0.513856	0.132241	0.132241	0.208328	-0.33342	-0.277472	0.188076	-0.0148127	NA	-0.375585	-0.0042422	1.08484	-1.08484
107	29Q	-6.57	-37.27	1.44603	-1.1394	-0.50369	2.01643	0.132241	0.132241	0.208328	-0.33342	-0.277472	0.188076	-0.0148127	NA	-0.375585	-0.0042422	1.08484	-1.08484
108	29P	-12.9	-39.83	0.925872	-1.25011	-0.565734	-0.476474	0.261962	0.261962	0.354684	-0.13556	-0.438524	-0.0409645	-0.0735613	-0.709818	-0.448902	-0.520126	1.02642	-1.02642
109	29P	-13.38	-39.82	0.80667	-1.24089	-0.172318	-1.15946	0.261962	0.261962	0.354684	-0.13556	-0.438524	-0.0409645	-0.0735613	-0.709818	-0.448902	-0.520126	1.02642	-1.02642
110	25O	-15.32	-55.87	1.17511	-0.77034	0.514398	0.30896	0.521405	0.521405	0.704026	0.0892632	-0.344577	0.202789	0.364528	-0.728277	-0.448902	1.60887	0.978314	-0.978314
111	27N	-23.98	-46.73	0.459901	-0.816472	1.80604	-0.442325	0.321834	0.321834	0.589351	-0.29801	-0.51905	0.0933501	-0.810739	-0.75516	-0.517906	-0.300405	-0.111274	0.111274
112	46O	-19.07	48.33	0.644122	-0.724208	0.964218	0.684603	-0.815724	-0.815724	-0.816679	0.383132	0.111735	0.398805	0.119301	0.44113	0.0772555	-0.0149267	1.25239	-1.25239
113	38F-NORTE	61.42	8.87	-1.65322	0.263016	-0.330248	-0.920415	-0.646088	-0.646088	-0.65339	-0.754064	-0.774048	-0.899291	-0.948539	-0.784831	-0.634351	-0.507941	-1.28278	1.28278
114	40H-NORTE	50.75	15.62	-0.970522	0.0323561	-0.328838	-0.817967	-0.476452	-0.476452	-0.364683	-0.716631	-0.774048	-0.788923	NA	-0.789775	-0.634351	-0.507941	-1.28278	1.28278
115	64K-NORTE	35.92	138.8	-0.81881	0.835052	1.13484	-0.0666821	-0.845659	-0.845659	-0.950109	-0.355177	-0.586155	-0.699829	-0.936246	-0.0337931	-0.522219	0.872831	-0.149558	0.149558
116	39I-NORTE	48.82	13.93	-0.807974	0.299921	0.0109943	-1.02286	-0.416581	-0.416581	-0.240936	-0.535319	-0.639838	-0.557812	-0.797338	-0.776428	-0.591223	0.139696	-1.28278	1.28278
117	38I-NORTE	46.57	6.4	-0.526224	0.170752	0.0490668	-1.4668	-0.446517	-0.446517	-0.290478	-0.0667183	-0.089579	-0.898256	-0.478074	0.309742	-0.25914	0.711709	0.215525	-0.215525
118	39J-NORTE	40.55	14.22	0.394882	-0.281341	-0.50087	-0.134981	-0.466474	-0.466474	-0.292608	-0.638916	-0.774048	-0.565233	-0.948539	-0.795492	-0.634351	-0.400503	-1.28278	1.28278
119	6E-NORTE	67.2	-150.17	-2.28174	2.47735	-1.10862	0.172363	-0.905531	-0.905531	-1.19958	-0.544131	-0.66668	-0.726179	-0.857291	-0.602246	-0.556721	-0.290391	-0.827465	0.827465
120	38I-NORTE	46.67	6.33	-0.721281	0.0692616	0.387489	-1.39851	-0.446517	-0.446517	-0.290478	-0.0667183	-0.089579	-0.898256	-0.478074	0.309742	-0.25914	0.711709	0.215525	-0.215525
121	7F-NORTE	63.12	-146.55	-2.02167	2.0068	-1.13682	0.957797	-0.865617	-0.865617	-1.17619	0.238327	0.339892	-0.578342	-0.159033	0.478959	0.461092	0.184585	-1.03166	1.03166
122	4F-NORTE	62.93	-160.68	-1.73992	1.20411	-0.973251	0.582155	-0.965402	-0.965402	-1.25641	-0.629184	-0.639838	NA	-0.931681	-0.538403	-0.582598	-0.677291	-1.28278	1.28278
123	40G-NORTE	57.05	18.28	-0.60208	-0.133719	-0.79981	-0.954564	-0.576238	-0.576238	-0.582384	0.101352	0.0177887	0.715614	-0.277362	-0.904657	-0.0780041	-0.520525	-1.00762	1.00762
124	22I-NORTE	45.58	-72.5	-0.862156	1.60084	-0.0397691	-1.19361	-0.636109	-0.636109	-0.699581	-0.77344	-0.774048	-0.7717	NA	-0.952144	-0.634351	-0.101197	-1.28278	1.28278
125	7F-NORTE	61.15	-149.73	-1.30645	0.604392	-0.768788	-0.408175	-0.865617	-0.865617	-1.17619	0.238327	0.339892	-0.578342	-0.159033	0.478959	0.461092	0.184585	-1.03166	1.03166
126	13H-NORTE	52.97	-118.58	-1.49068	0.825826	-0.578425	-1.12531	-0.556281	-0.556281	-0.742568	-0.756117	-0.774048	-0.950744	NA	-0.82722	-0.582598	-1.22739	-1.28278	1.28278
127	12G-NORTE	55.47	-122.78	-1.42566	1.01035	-0.526251	-1.05701	-0.725917	-0.725917	-0.959861	-0.667513	-0.720364	-0.902783	NA	-0.660974	-0.595536	-1.22739	-1.28278	1.28278
128	12H-NORTE	54.9	-122.92	-1.19809	1.1303	-0.533302	-1.05701	-0.606174	-0.606174	-0.812475	-0.70912	-0.814311	NA	NA	-0.710615	-0.638664	-1.22739	-1.28278	1.28278
129	13H-NORTE	51.95	-115.55	-1.50151	1.33328	-0.695463	-0.271578	-0.556281	-0.556281	-0.742568	-0.756117	-0.774048	-0.950744	NA	-0.82722	-0.582598	-1.22739	-1.28278	1.28278
130	46O	-18.93	47.45	0.611612	-0.687303	0.356467	1.67493	-0.815724	-0.815724	-0.816679	0.383132	0.111735	0.398805	0.119301	0.44113	0.0772555	-0.0149267	1.25239	-1.25239
131	22J	-42.92	-71.35	-0.547897	-0.142945	-0.534712	-0.0325328	-1.0153	-1.0153	-1.36283	0.026409	-0.183526	-0.095856	-0.0373385	-0.2628	-0.401462	0.672564	0.231132	-0.231132
132	22J-NORTE	42.18	-74.87	-0.753791	1.17643	0.0180447	-1.29606	-0.616152	-0.616152	-0.715411	-0.84954	-0.680101	NA	NA	-0.267622	-0.578285	1.28799	-1.17192	1.17192
133	29P	-13.83	-39.23	1.11009	-1.37006	1.14612	-1.26191	0.261962	0.261962	0.354684	-0.13556	-0.438524	-0.0409645	-0.0735613	-0.709818	-0.448902	-0.520126	1.02642	-1.02642
134	15L-NORTE	33.6	-105.42	-0.342003	0.825826	-0.905567	0.718752	-0.426559	-0.426559	-0.533294	-0.379014	-0.478787	-0.506631	-0.622052	-0.61379	-0.509281	-0.396849	-1.15202	1.15202
135	21Q	-8.38	-78.63	0.55743	-0.917962	-1.41884	1.91398	2.29759	2.29759	2.0793	2.75766	2.79593	2.01123	2.54084	2.3363	3.01856	-0.259512	1.0587	-1.0587
136	25R	-4.5	-56.27	1.51104	-1.15785	1.44506	-0.237429	0.920548	0.920548	1.04618	0.773457	0.514364	2.00085	1.44325	NA	0.0341278	0.0600554	1.25151	-1.25151
137	27O	-15.17	-45.73	1.06675	-0.595039	0.157644	1.19684	0.202091	0.202091	0.466489	-0.00389358	0.205682	0.598055	0.455178	NA	-0.0866296	0.165416	0.969184	-0.969184
138	21J-NORTE	42.38	-77.42	-0.645426	1.14875	-0.313327	-1.05701	-0.616152	-0.616152	-0.713905	-0.607632	-0.626417	-0.892302	-0.918371	-0.566094	-0.548096	-0.507976	0.0770854	-0.0770854
139	17I-NORTE	48.83	-95.75	-1.16558	2.33895	-0.753277	0.240662	-0.606174	-0.606174	-0.721167	-0.974592	-0.814311	NA	NA	-0.558732	-0.625725	0.940444	-0.645341	0.645341
140	12G-NORTE	55.12	-122.82	-1.25227	1.06571	-0.493819	-1.09116	-0.725917	-0.725917	-0.959861	-0.667513	-0.720364	-0.902783	NA	-0.660974	-0.595536	-1.22739	-1.28278	1.28278
141	10G-NORTE	57.98	-130.77	-1.469	1.23179	-0.904157	-0.68137	-0.805745	-0.805745	-1.11787	-0.686124	-0.787469	NA	NA	-0.635645	-0.625725	-1.22739	-1.28278	1.28278
142	13H-NORTE	53.18	-119.27	-1.60988	0.613619	-0.467027	-1.22776	-0.556281	-0.556281	-0.742568	-0.756117	-0.774048	-0.950744	NA	-0.82722	-0.582598	-1.22739	-1.28278	1.28278
143	11G-NORTE	55.68	-128.77	-1.0247	0.696656	-0.344349	-0.408175	-0.765831	-0.765831	-0.966202	-0.724147	-0.841153	NA	NA	-0.724159	-0.655915	-1.22739	-1.28278	1.28278
144	21Q	-5.88	-79.78	1.15344	-0.844151	-1.26514	3.58729	2.29759	2.29759	2.0793	2.75766	2.79593	2.01123	2.54084	2.3363	3.01856	-0.259512	1.0587	-1.0587
145	22R-NORTE	4.63	-74.08	-0.136109	-1.20398	-0.213211	-0.613071	1.49931	1.49931	1.55999	-0.914442	-0.626417	-0.613741	-0.858213	NA	-0.569659	0.172019	0.451047	-0.451047
146	15K-NORTE	35.32	-107.53	-0.807974	1.08416	-0.835062	-0.203279	-0.466474	-0.466474	-0.631126	0.196119	0.474101	-0.635148	0.358925	-0.0403311	0.387775	-0.1759	-0.983413	0.983413
147	13H-NORTE	52.17	-116.47	-1.44733	1.22256	-0.674311	-0.374026	-0.556281	-0.556281	-0.742568	-0.756117	-0.774048	-0.950744	NA	-0.82722	-0.582598	-1.22739	-1.28278	1.28278
148	12H-NORTE	52.45	-121.68	-0.992195	1.02881	-0.6588	-1.02286	-0.606174	-0.606174	-0.812475	-0.70912	-0.814311	NA	NA	-0.710615	-0.638664	-1.22739	-1.28278	1.28278
149	12G-NORTE	55.82	-121.58	-1.21976	1.27792	-0.80968	-0.305727	-0.725917	-0.725917	-0.959861	-0.667513	-0.720364	-0.902783	NA	-0.660974	-0.595536	-1.22739	-1.28278	1.28278
150	14H-NORTE	51.32	-114.85	-1.26311	1.37941	-0.749046	-0.476474	-0.596195	-0.596195	-0.713595	-0.749679	-0.814311	NA	-0.945264	-0.720241	-0.647289	-1.22739	-1.28278	1.28278
151	40J-NORTE	43.9	19.5	-0.417858	0.392185	-0.217441	-1.29606	-0.416581	-0.416581	-0.255084	-0.707073	-0.747206	NA	-0.694073	-0.952402	-0.625725	0.532476	-0.857819	0.857819
152	35J-NORTE	40.3	-8.47	0.27568	-0.189077	-0.132835	0.00161654	-0.536324	-0.536324	-0.394681	-0.37675	-0.331156	-0.535545	-0.541364	-0.657368	-0.207387	-0.250964	-0.55762	0.55762
153	35L-NORTE	31.47	-7.37	0.037276	1.01958	-0.780068	0.138214	-0.546302	-0.546302	-0.459762	-0.689097	-0.760627	-0.993699	-0.771369	-0.73648	-0.535157	-0.109948	-0.510127	0.510127
154	35L-NORTE	31.72	-6.97	0.362372	0.973448	-0.843522	0.34311	-0.546302	-0.546302	-0.459762	-0.689097	-0.760627	-0.993699	-0.771369	-0.73648	-0.535157	-0.109948	-0.510127	0.510127
155	35L-NORTE	30.75	-8.43	0.416555	0.539808	-1.05504	0.30896	-0.546302	-0.546302	-0.459762	-0.689097	-0.760627	-0.993699	-0.771369	-0.73648	-0.535157	-0.109948	-0.510127	0.510127
156	45J-NORTE	44.05	40.72	-0.439532	0.447544	-0.20334	-1.02286	-0.406602	-0.406602	-0.233518	-0.705613	-0.747206	-0.993699	-0.771369	-0.774926	-0.513593	0.077293	-0.276299	0.276299
157	40G-NORTE	59.17	15.42	-0.742954	0.419865	-0.637649	-0.886266	-0.576238	-0.576238	-0.582384	0.101352	0.0177887	0.715614	-0.277362	-0.904657	-0.0780041	-0.520525	-1.00762	1.00762
158	45J-NORTE	40.6	44.57	-1.04638	0.798147	-0.722254	-0.203279	-0.406602	-0.406602	-0.233518	-0.705613	-0.747206	-0.993699	-0.771369	-0.774926	-0.513593	0.077293	-0.276299	0.276299
159	35J-NORTE	40.85	-6.9	0.0156029	0.198431	-0.376781	-0.0666821	-0.536324	-0.536324	-0.394681	-0.37675	-0.331156	-0.535545	-0.541364	-0.657368	-0.207387	-0.250964	-0.55762	0.55762
160	41J-NORTE	43.23	23.35	-0.309493	0.58594	-0.571374	-1.02286	-0.436538	-0.436538	-0.266254	-0.511591	-0.639838	-0.764654	-0.771474	-0.572006	-0.591223	7.31183	1.26696	-1.26696
161	24Q	-9.28	-64.73	1.41352	-1.01945	1.20675	0.172363	0.750912	0.750912	0.975577	-0.493325	-0.398261	0.495399	NA	NA	-0.474779	-0.316575	1.26696	-1.26696
162	24R	-4.98	-63.33	1.42435	-1.29624	1.9118	-0.374026	0.780848	0.780848	0.910493	-0.653855	-0.626417	-0.236671	-0.447781	NA	-0.565347	0.274872	1.26696	-1.26696
163	35K-NORTE	39.43	-9.13	0.254007	-0.825698	-0.50651	0.274811	-0.546302	-0.546302	-0.452598	0.206391	0.138577	0.428012	0.013978	-0.606032	-0.0478147	0.0265682	-0.828712	0.828712
164	57R-NORTE	3.32	101.75	1.38101	-1.26857	2.04576	-0.886266	-0.735895	-0.735895	-0.7643	-0.70688	-0.706943	-0.842283	-0.0255603	NA	-0.595536	0.251517	1.13277	-1.13277
165	24R-NORTE	0.4	-64.8	1.47853	-1.29624	2.22202	-0.852116	0.701019	0.701019	0.819363	-0.461111	-0.465366	0.332002	-0.476276	NA	-0.517906	0.157126	1.26696	-1.26696
166	15K-NORTE	35.53	-107.35	-0.417858	1.46245	-1.11567	0.0357659	-0.466474	-0.466474	-0.631126	0.196119	0.474101	-0.635148	0.358925	-0.0403311	0.387775	-0.1759	-0.983413	0.983413
167	61P-NORTE	10.83	123.45	1.47853	-1.28702	1.12779	-0.476474	-0.795767	-0.795767	-0.719633	0.227227	0.138577	-0.165629	-0.0457448	0.00632404	-0.293642	1.94869	1.09507	-1.09507
168	41G-NORTE	55.08	20.73	-0.612916	0.170752	-0.461387	-0.715519	-0.486431	-0.486431	-0.319908	-1.14452	-0.438524	-0.993699	-0.948539	NA	-0.509281	0.0999953	-1.02126	1.02126
169	25P	-13.8	-59.68	0.958381	-0.567359	1.1715	0.513856	0.750912	0.750912	0.91041	-0.597886	-0.612997	-0.0441792	-0.481297	NA	-0.517906	-0.287273	0.853492	-0.853492
170	62O	-17.52	127	1.41352	0.0969408	-0.595346	1.98228	-1.08515	-1.08515	-1.50236	-0.778185	-0.747206	-0.548767	-0.567423	NA	-0.612787	-1.33518	1.26696	-1.26696
171	10G-NORTE	57.63	-130.58	-1.71824	0.761241	-0.687002	-0.852116	-0.805745	-0.805745	-1.11787	-0.686124	-0.787469	NA	NA	-0.635645	-0.625725	-1.22739	-1.28278	1.28278
172	12K-NORTE	38.53	-121.75	0.308189	0.650524	-0.846343	1.23099	-0.616152	-0.616152	-0.817086	-0.98384	-0.733785	NA	NA	-0.580261	-0.621413	5.88668	-1.28278	1.28278
173	15L-NORTE	34.83	-108.15	-0.482878	1.37018	-1.07055	0.34311	-0.426559	-0.426559	-0.533294	-0.379014	-0.478787	-0.506631	-0.622052	-0.61379	-0.509281	-0.396849	-1.15202	1.15202
174	15K-NORTE	35.83	-106.9	-0.504551	1.33328	-0.974661	-0.305727	-0.466474	-0.466474	-0.631126	0.196119	0.474101	-0.635148	0.358925	-0.0403311	0.387775	-0.1759	-0.983413	0.983413
175	28P	-14.73	-43.85	1.24013	-0.604265	-0.373961	1.50419	0.182134	0.182134	0.363451	-0.750987	-0.774048	-0.366936	-0.577628	NA	-0.630038	0.356437	0.803375	-0.803375
176	52P-NORTE	10.22	77.42	0.49241	-1.05636	0.878202	0.00161654	-0.646088	-0.646088	-0.519556	-0.633467	-0.492208	-0.387117	-0.327957	NA	-0.410087	1.30948	0.0743437	-0.0743437
177	52P-NORTE	11.17	76.47	1.01256	-0.982547	1.83566	1.43589	-0.646088	-0.646088	-0.519556	-0.633467	-0.492208	-0.387117	-0.327957	NA	-0.410087	1.30948	0.0743437	-0.0743437
178	35K-NORTE	38.08	-8.78	0.384045	-0.327473	-0.671491	0.34311	-0.546302	-0.546302	-0.452598	0.206391	0.138577	0.428012	0.013978	-0.606032	-0.0478147	0.0265682	-0.828712	0.828712
179	35K-NORTE	36.02	-5.6	0.373209	-0.3367	-0.323198	0.787051	-0.546302	-0.546302	-0.452598	0.206391	0.138577	0.428012	0.013978	-0.606032	-0.0478147	0.0265682	-0.828712	0.828712
180	35K-NORTE	37.38	-5.95	0.579103	0.512129	-0.702513	0.34311	-0.546302	-0.546302	-0.452598	0.206391	0.138577	0.428012	0.013978	-0.606032	-0.0478147	0.0265682	-0.828712	0.828712
181	36J-NORTE	40.9	-4.02	-0.276984	0.309148	-0.815321	-0.783818	-0.466474	-0.466474	-0.347525	-1.03247	-0.760627	-0.681071	-0.948539	NA	-0.630038	-0.944814	-1.28278	1.28278
182	52P-NORTE	10.12	77.08	0.622449	-1.12094	2.02461	0.923648	-0.646088	-0.646088	-0.519556	-0.633467	-0.492208	-0.387117	-0.327957	NA	-0.410087	1.30948	0.0743437	-0.0743437
183	41G-NORTE	55.33	21.18	-0.645426	0.263016	-0.457157	-0.68137	-0.486431	-0.486431	-0.319908	-1.14452	-0.438524	-0.993699	-0.948539	NA	-0.509281	0.0999953	-1.02126	1.02126
184	25R	-1.73	-56.5	1.51104	-1.27779	1.88783	0.138214	0.920548	0.920548	1.04618	0.773457	0.514364	2.00085	1.44325	NA	0.0341278	0.0600554	1.25151	-1.25151
185	28O	-19.78	-43.33	0.795833	-0.613491	0.491836	1.06025	0.541362	0.541362	0.659595	0.374481	0.192261	2.47749	-0.304739	NA	-0.0736913	0.173887	1.04841	-1.04841
186	28O	-19.82	-40.27	1.22929	-0.936415	0.128032	-0.0325328	0.541362	0.541362	0.659595	0.374481	0.192261	2.47749	-0.304739	NA	-0.0736913	0.173887	1.04841	-1.04841
187	28O	-17.38	-43.88	0.936708	-0.631944	0.0843192	1.26514	0.541362	0.541362	0.659595	0.374481	0.192261	2.47749	-0.304739	NA	-0.0736913	0.173887	1.04841	-1.04841
188	64K-NORTE	35.62	139.7	0.286516	0.438317	0.560931	-0.476474	-0.845659	-0.845659	-0.950109	-0.355177	-0.586155	-0.699829	-0.936246	-0.0337931	-0.522219	0.872831	-0.149558	0.149558
189	38H-NORTE	50.58	8.67	-0.439532	0.0877144	-0.50792	-1.39851	-0.496409	-0.496409	-0.397956	-0.47215	-0.398261	-0.705052	-0.650896	-0.638967	-0.496342	-0.469451	-0.00790589	0.00790589
190	25R	-1.35	-56.37	1.54355	-1.26857	1.99923	-0.0325328	0.920548	0.920548	1.04618	0.773457	0.514364	2.00085	1.44325	NA	0.0341278	0.0600554	1.25151	-1.25151
191	27O	-15.53	-47.55	0.904199	-0.834925	0.491836	0.787051	0.202091	0.202091	0.466489	-0.00389358	0.205682	0.598055	0.455178	NA	-0.0866296	0.165416	0.969184	-0.969184
192	38H-NORTE	53.92	9.52	-0.515387	-0.10604	-0.400753	-1.15946	-0.496409	-0.496409	-0.397956	-0.47215	-0.398261	-0.705052	-0.650896	-0.638967	-0.496342	-0.469451	-0.00790589	0.00790589
193	41I-NORTE	48.18	21.57	-0.352839	0.696656	-0.643289	-0.783818	-0.416581	-0.416581	-0.230367	-0.888845	-0.774048	-0.722629	-0.913829	NA	-0.634351	-1.10943	-1.28278	1.28278
194	21R	-3	-78.5	0.936708	-1.1394	2.1078	-1.09116	2.04813	2.04813	1.93666	-0.287115	-0.51905	-0.229745	-0.146151	-0.839469	-0.310893	-0.632499	1.14698	-1.14698
195	21R-NORTE	0.35	-79.72	1.15344	-1.42541	1.21239	0.752901	1.88847	1.88847	1.91802	-0.913002	-0.760627	-0.678537	-0.794729	NA	-0.573972	-1.6502	1.05449	-1.05449
196	21R	-2.12	-77.73	1.0234	-1.24089	3.24152	-1.33021	2.04813	2.04813	1.93666	-0.287115	-0.51905	-0.229745	-0.146151	-0.839469	-0.310893	-0.632499	1.14698	-1.14698
197	45P	-12.33	43.73	1.18595	-1.27779	1.22367	0.240662	-0.676024	-0.676024	-0.441071	-1.04375	-0.80089	NA	NA	-0.719726	-0.630038	-0.395869	1.26696	-1.26696
198	25P	-14.87	-59	1.07758	-0.585812	0.685019	0.582155	0.750912	0.750912	0.91041	-0.597886	-0.612997	-0.0441792	-0.481297	NA	-0.517906	-0.287273	0.853492	-0.853492
199	35J-NORTE	40.17	-8.68	0.24317	-0.576586	-0.187829	0.0357659	-0.536324	-0.536324	-0.394681	-0.37675	-0.331156	-0.535545	-0.541364	-0.657368	-0.207387	-0.250964	-0.55762	0.55762
200	35K-NORTE	37.08	-8.13	0.405718	-0.30902	-0.785709	0.548006	-0.546302	-0.546302	-0.452598	0.206391	0.138577	0.428012	0.013978	-0.606032	-0.0478147	0.0265682	-0.828712	0.828712
201	38I-NORTE	46.52	6.57	-0.450368	0.207658	-0.132835	-1.39851	-0.446517	-0.446517	-0.290478	-0.0667183	-0.089579	-0.898256	-0.478074	0.309742	-0.25914	0.711709	0.215525	-0.215525
202	35J-NORTE	40.22	-8.45	0.27568	-0.189077	-0.132835	0.00161654	-0.536324	-0.536324	-0.394681	-0.37675	-0.331156	-0.535545	-0.541364	-0.657368	-0.207387	-0.250964	-0.55762	0.55762
203	35J-NORTE	41.32	-8.72	0.145641	-0.595039	0.197127	-0.0666821	-0.536324	-0.536324	-0.394681	-0.37675	-0.331156	-0.535545	-0.541364	-0.657368	-0.207387	-0.250964	-0.55762	0.55762
204	37J-NORTE	42.95	1.08	-0.407022	-0.0045495	-0.159627	-1.29606	-0.466474	-0.466474	-0.307027	-1.01573	-0.599576	-0.993699	-0.948539	-0.654493	-0.578285	-0.622812	1.26696	-1.26696
205	61P-NORTE	12.03	121.38	1.55439	-1.43464	3.16255	0.923648	-0.795767	-0.795767	-0.719633	0.227227	0.138577	-0.165629	-0.0457448	0.00632404	-0.293642	1.94869	1.09507	-1.09507
206	61P-NORTE	12.05	121.93	1.54355	-1.43464	3.06667	0.240662	-0.795767	-0.795767	-0.719633	0.227227	0.138577	-0.165629	-0.0457448	0.00632404	-0.293642	1.94869	1.09507	-1.09507
207	24P	-12.22	-60.73	1.05591	-0.595039	1.02908	0.582155	0.840719	0.840719	1.04551	-0.981219	-0.814311	-0.538059	NA	NA	-0.642976	-0.490393	0.948246	-0.948246
208	14O-NORTE	18.78	-110.97	1.07758	-1.03791	-1.04235	1.67493	-1.14502	-1.14502	-1.70326	-0.909115	-0.733785	NA	-0.342589	NA	-0.6171	3.03035	-0.918527	0.918527
209	21R	-4.23	-79.17	0.622449	-1.001	-0.161037	0.30896	2.04813	2.04813	1.93666	-0.287115	-0.51905	-0.229745	-0.146151	-0.839469	-0.310893	-0.632499	1.14698	-1.14698
210	35J-NORTE	41.32	-6.92	0.0481125	0.235337	-0.458567	-0.100831	-0.536324	-0.536324	-0.394681	-0.37675	-0.331156	-0.535545	-0.541364	-0.657368	-0.207387	-0.250964	-0.55762	0.55762
211	21R-NORTE	0.08	-78.13	-0.450368	-1.29624	0.0462466	-0.988714	1.88847	1.88847	1.91802	-0.913002	-0.760627	-0.678537	-0.794729	NA	-0.573972	-1.6502	1.05449	-1.05449
